# Supplementary material for: CsPbBr3 and Cs2AgBiBr6 Composite Thick Films with Potential Photodetector Applications
Source: Materials (Basel). 2024 Oct 21;17(20):5123. doi: 10.3390/ma17205123 (PMC11509220; doi:10.3390/ma17205123)
Supplement: Supplementary file 1 [file materials-17-05123-s001.zip]

Archive with 1 entries (1 files):
- materials-3237815-supplementary.pdf
